# Supplementary material for: Effects of Rootstock and Exogenous Plant Growth Regulators on Volatile Aroma Profiles and Terpenoid-Mediated Defense in Table Grape Fruit
Source: Life (Basel). 2026 Mar 31;16(4):567. doi: 10.3390/life16040567 (PMC13118079; doi:10.3390/life16040567)
Supplement: Supplementary file 1 [file life-16-00567-s001.zip › Table S1.xlsx]

## Sheet: Sheet1
VIT_10s0003g00890-F	GCTACTTGACAGATTTGGAATGC
VIT_10s0003g00890-R	CGGTTTGACAAAAATCCCAAGG
VIT_02s0025g04090-F	GCTACAATCACAACTAAGAATGTTG
VIT_02s0025g04090-R	GCTGCTCTGGCTTTTACATCAA
VIT_05s0020g02130-F	GCTACTCTAGATGGGCCCATAC
VIT_05s0020g02130-R	GCTGTTACCTTTGCTGCTGGT
VvEF1-α_F	GAACTGGGTGCTTGATAGGC
VvEF1-α_R	AACCAAAATATCCGGAGTAAAAGA
ACTIN-F	ATGTGCAAGGCCGGTTTCG
ACTIN-R	TACGAGTCCTTCTGGCCCATAC
ITS-F	TAGAGGAAGTAAAAGTCGTAACAAGGTC
ITS-R	TATTGATATGCTTAAGTTCAGCGGG
GAPDH-F	GCCGTCAACGACCCCTTC
GAPDH-R	GGGTGGAGTCGTACTTGAGCAT
