# Supplementary material for: Effects of Rootstock and Exogenous Plant Growth Regulators on Volatile Aroma Profiles and Terpenoid-Mediated Defense in Table Grape Fruit
Source: Life (Basel). 2026 Mar 31;16(4):567. doi: 10.3390/life16040567 (PMC13118079; doi:10.3390/life16040567)
Supplement: Supplementary file 1 [file life-16-00567-s001.zip › Table S2.xlsx]

## Sheet: Sheet1
	101-14	1103P	110R	161-49	3309M	8B	S04	K1	K3	K5	Lot
Nonanoic acid	0.58329	0.34241	0.180979	0.0906853	0.474646	0.493194	0.373879	0.327377	0.400288	0.354243	0.0910624
Octanoic acid	1.20892	0.390992	0.499484	0.239494	0.305005	0.0811468	0.320194	0	0.258945	0.279915	0.266757
Hexanoic acid	6.19842	7.6203	2.74475	1.45276	9.40027	1.7645	2.17408	0	7.91315	9.76008	5.02861
Hexanol	0.855859	8.75645	8.73182	7.91674	13.7571	4.73064	6.4817	6.56576	9.78932	4.35582	12.5891
1-Heptanol	0	0	0	149.076	0	58.6757	66.6132	0	88.7683	0	62.7082
Nonanol	0	0	0	0.542743	0.543421	0	0.277061	0.645115	0	0	1.15536
1-Octen-3-ol	0	0	0	361.829	362.28	0	184.708	430.076	0	0	770.24
(E)-2-Hexen-1-ol,	42.7947	83.9257	95.56	108.268	90.2408	53.4637	123.372	66.5877	100.122	50.9451	71.8397
(Z)-3-Hexen-1-ol	793.124	804.019	853.334	821.719	1298.26	809.441	772.004	796.98	960.42	774.021	1548.95
Dodecanol	0	0	14.3227	0	0	0	37.4336	0	0	0	0
Benzeneacetaldehyde	840.127	1409.86	899.741	725.044	1079.21	0	327.754	350.912	1628.75	316.73	598.875
Octanal	2100.32	3524.66	2249.35	1812.61	2698.03	0	819.386	877.279	4071.87	791.826	1497.19
Nonanal	542.017	909.59	580.478	467.77	696.266	244.923	211.454	226.395	1050.81	204.342	386.371
3-Hexenal	64.8086	87.5645	87.3182	79.1674	137.571	47.3064	64.817	65.6576	97.8932	81.0582	94.6405
Hexanal	135.946	266.608	604.937	480.922	546.943	169.839	391.917	211.53	592.03	161.838	447.392
Ethyl propionate	165.616	1073.64	406.364	438.031	1214.18	718.248	324.374	539.118	936.231	878.011	839.733
6-Methyl-5-hepten-2-one	0	23.163	12.2427	6.13459	32.1084	33.3631	25.2918	7.4402	27.0783	23.9635	6.16011
Geraniol	2532.07	0	0	6280.5	0	0	0	0	0	0	1349.13
Nerol	12.3342	54.7749	46.4516	36.277	30.8797	22.8098	14.716	13.1672	48.0252	19.6873	25.6034
Geranial	21.1708	23.3853	11.3377	21.5505	0	0	0	0	0	0	0
Linalool	1813.06	76.1516	130.892	513.404	150.872	485.166	115.578	200.741	191.392	676.073	920.855
α-Terpineol	0	0	0	0.145862	0.182873	0.192261	0	0.163338	0.76434	0.465084	0.857088
