# Supplementary material for: Effects of Rootstock and Exogenous Plant Growth Regulators on Volatile Aroma Profiles and Terpenoid-Mediated Defense in Table Grape Fruit
Source: Life (Basel). 2026 Mar 31;16(4):567. doi: 10.3390/life16040567 (PMC13118079; doi:10.3390/life16040567)
Supplement: Supplementary file 1 [file life-16-00567-s001.zip › Table S3.xlsx]

## Sheet: Sheet1
	Z1	C1	M500	M1500	Lot
Octanoic acid	0.130506	0.36003	0.458376	0.584323	0.266757
Hexanoic acid	0.311283	0.598906	0.173708	0.349696	5.02861
Dodecanoic acid	0	0	0.35331	0	0
Acetic acid	0.00960288	0.0207151	0.00653497	0.0151664	0
Nonanol	0.0736881	0.136647	0.0898162	0.097911	1.15536
1-Octen-3-ol	56.9412	14.8583	0	83.9936	770.24
3-Hexen-1-ol	0.0259945	0.0480485	0.0202724	0.0313824	71.8397
1-Butanol	0.233314	0.131722	0.294907	0.161294
(Z)-2-Hexen-1-ol	1.07672	1.40321	0.831322	0.956872	1548.95
Hexanol	5.41566	7.03903	4.58655	4.64104	12.5891
(E,E)-2,4-Hexadienal	1.09851	0.639435	0.459677	0	0
(E)-2-Hexenal	10.3098	7.6437	5.66491	11.7122	0
Hexanal	635.302	681.205	942.365	980.583	447.392
3-Hexenal	11.1775	9.70057	7.12728	7.76548	94.6405
(E)-2-Hexen-1-ol,	3.97898	7.85863	6.28759	8.90496	0
(Z)-3-Hexen-1-ol	228.977	171.8	151.452	177.181	0
2-Octanone	2.11019	2.4678	0.914044	2.79906	0
Acetoin	0.0358006	0.0555656	0.0285706	0.0384313	0
2-Acetyl-5-methylfuran
β-Ionone	62.3003	203.643	130.451	224.647	0
2-Ethylfuran	0.0204637	0.0269909	0.0137896	0.0247876	0
Citronellol	0	0	8.14418	2.37734	0
β-Myrcene	61849.7	9004.58	57398.6	39459.5	0
Limonene	2.70661	0.312957	1.08071	1.51807	0
trans-Linalool oxide (furanoid)	3.01757	0.639738	6.82683	4.66959	0
Geranic acid
4-Terpineol	0.309103	0.416203	0.377469	0.410234	0
Linalool	852.643	128.07	890.457	535.277	920.855
α-Terpineol	0.472508	0.258801	0.379162	0.420716	0.857088
Phellandrene	33.2009	18.8156	18.9407	25.063	0
Ethyl propionate	0	0	0	0	839.733
6-Methyl-5-hepten-2-one	0	0	0	0	6.16011
Geraniol	0	0	0	0	1349.13
Nerol	0	0	0	0	25.6034
Benzeneacetaldehyde	0	0	0	0	598.875
Octanal	0	0	0	0	1497.19
Nonanal	0	0	0	0	386.371
1-Heptanol	0	0	0	0	62.7082
Nonanoic acid	0	0	0	0	0.0910624
